# Supplementary material for: ICE1 and ZOU determine the depth of primary seed dormancy in Arabidopsis independently of their role in endosperm development
Source: Plant J. 2019 Feb 18;98(2):277–90. doi: 10.1111/tpj.14211 (PMC6900779; doi:10.1111/tpj.14211)
Supplement: Supplementary file 6 — Table S1. Primers used herein. [file TPJ-98-277-s006.xlsx]

## Sheet: Sheet1
Supplemental Table 1: details of primers used in MacGregor et al.
Primer	Sequence	Use	Reference
SHARMA_aba2-1_dCAPs_F	GATGACTCGCGGTACCTAA	isolation of aba2-1	From Sharma S & Verslues PE.Plant Cell Environ. 2010 33(11):1838-51. doi: 10.1111/j.1365-3040.2010.02188.x
SHARMA_aba2-1_dCAPs_R	AAAACCACAATAAGCTCCACAG	isolation of aba2-1	From Sharma S & Verslues PE.Plant Cell Environ. 2010 33(11):1838-51. doi: 10.1111/j.1365-3040.2010.02188.x
dog1-2_dCAPS_F	TATGCTTTGTGTGGGa	isolation of dog1-2	This publication
dog1-2_dCAPS_R	cgaaaacgtccaaaccctta	isolation of dog1-2	This publication
SALK_003155_LP	ATTCTTTGCTCTGCCTCTTCC	isolation of ice1-2	This publication
SALK_003155_RP	TTTGTAGGGCCTTTGTTGTTG	isolation of ice1-2	This publication
SALK_003426_LP	GAAAGCATATCGCAACACAAC	isolation of ice1-3	This publication
SALK_003426_RP	AGATCTTGTGGATGTGGTTGG	isolation of ice1-3	This publication
WiscDsLox	AACGTCCGCAATGTGTTATTAAGTTGTC	isolation of zou-3	From Woody, S.T., Austin-Phillips, S., Amasino, R.M. et al. (2007) J Plant Res 120: 157. doi:10.1007/s10265-006-0048-x
zou-3_LP	TGGAGAAGAGGATGATGATGG	isolation of zou-3	This publication
zou-3_RP	ATGGACCGAAAGAGAAAGGAG	isolation of zou-3	This publication
qPCR_ABI3_F	ACGTCAGCAGGTGGTACCAG	qPCR for ABI3	From Liang, CH. & Yang, CC. Plant Mol Biol (2015) 88: 459. doi:10.1007/s11103-015-0335-9
qPCR_ABI3_R	GGCAAGTGTGTCTCAGCTTC	qPCR for ABI3	From Liang, CH. & Yang, CC. Plant Mol Biol (2015) 88: 459. doi:10.1007/s11103-015-0335-9
qPCR_ABI4_F	ATGGACCCTTTAGCTTCCCAAC	qPCR for ABI4	From Liang, CH. & Yang, CC. Plant Mol Biol (2015) 88: 459. doi:10.1007/s11103-015-0335-9
qPCR_ABI4_R	CTTTGCGTTTGCGTTGAGCG	qPCR for ABI4	From Liang, CH. & Yang, CC. Plant Mol Biol (2015) 88: 459. doi:10.1007/s11103-015-0335-9
qPCR_ABI5_F	AGTCTGCTGCTAGATCTAGAG	qPCR for ABI5	From Liang, CH. & Yang, CC. Plant Mol Biol (2015) 88: 459. doi:10.1007/s11103-015-0335-9
qPCR_ABI5_R	TGTTGCTTCCTCTTCCTCTCC	qPCR for ABI5	From Liang, CH. & Yang, CC. Plant Mol Biol (2015) 88: 459. doi:10.1007/s11103-015-0335-9
qPCR_CYP707A1_F	CTCACTCTCTTCGCCGGAAG	qPCR for CYP707A1	From Kushiro et al. EMBO J. 2004 Apr 7;23(7):1647-56. Epub 2004 Mar 25.
qPCR_CYP707A1_R	TTCCAAACTCCCACTCCCTCC	qPCR for CYP707A1	From Kushiro et al. EMBO J. 2004 Apr 7;23(7):1647-56. Epub 2004 Mar 25.
qPCR_CYP707A2_F	CGTCTCTCACATCGAGCTCCTT	qPCR for CYP707A2	From Kushiro et al. EMBO J. 2004 Apr 7;23(7):1647-56. Epub 2004 Mar 25.
qPCR_CYP707A2_R	CCAAAAGTCCATCAACACCCTC	qPCR for CYP707A2	From Kushiro et al. EMBO J. 2004 Apr 7;23(7):1647-56. Epub 2004 Mar 25.
qPCR_At2g23230_F	ATGGTGCATTAGCCGAGCG	qPCR for embryo specific gene	From Barthole et al. doi: http:/​/​dx.​doi.​org/​10.​1105/​tpc.​114.​130021 The Plant Cell September 2014 vol. 26 no. 9 3519-3537
qPCR_At2g23230_R	CCCTAGCCTTCGGTCCTAACCC	qPCR for embryo specific gene	From Barthole et al. doi: http:/​/​dx.​doi.​org/​10.​1105/​tpc.​114.​130021 The Plant Cell September 2014 vol. 26 no. 9 3519-3537
qPCR_MYB118_F	AGCAACACTCTTCAGAACTACA	qPCR for MYB118	From Zhang et al. Front. Plant Sci., 13 May 2015 | http://dx.doi.org/10.3389/fpls.2015.00343
qPCR_MYB118_R	CGAGACCGCAACCATTACA	qPCR for MYB118	From Zhang et al. Front. Plant Sci., 13 May 2015 | http://dx.doi.org/10.3389/fpls.2015.00343
qPCR_NCED6_F	CGTTATTCCTATGGAGCAGAATCG	qPCR for NCED6	From Seo et al Plant Cell Physiol (2004) 45 (11): 1694-1703. doi: 10.1093/pcp/pch198
qPCR_NCED6_R	GGAGCGAAGTTACCTGATAATTGAA	qPCR for NCED6	From Seo et al Plant Cell Physiol (2004) 45 (11): 1694-1703. doi: 10.1093/pcp/pch198
qPCR_NCED9_F	GGAAAACGCCATGATCTCACA	qPCR for NCED9	From Seo et al Plant Cell Physiol (2004) 45 (11): 1694-1703. doi: 10.1093/pcp/pch198
qPCR_NCED9_R	AGGATCCGCCGTTTTAGGAT	qPCR for NCED9	From Seo et al Plant Cell Physiol (2004) 45 (11): 1694-1703. doi: 10.1093/pcp/pch198
qPCR_ZOU_F	CCATCATCATCCTCTTCTCCAACAGC	qPCR for ZOU	From Barthole et al. doi: http:/​/​dx.​doi.​org/​10.​1105/​tpc.​114.​130021 The Plant Cell September 2014 vol. 26 no. 9 3519-3537
qPCR_ZOU_R	GGTAAGGCAGGTTCGCAGC	qPCR for ZOU	From Barthole et al. doi: http:/​/​dx.​doi.​org/​10.​1105/​tpc.​114.​130021 The Plant Cell September 2014 vol. 26 no. 9 3519-3537
qCACS_F	ACTCAGGAAGGTGTACGGTCA	Control primers for qPCR in seeds	From Nelson et al., 2009 DOI: https://doi.org/10.1104/pp.108.131516
qCACS_R	TGCATTTGGAACAGGTTTGT	Control primers for qPCR in seeds	From Nelson et al., 2009 DOI: https://doi.org/10.1104/pp.108.131516
At4g12590_F:	TGGCATTGACTTGAGCACTGTCG	Control primers for qPCR in seeds	From Saez-Aguayo et al. (2016). Plant Cell 10.1105/tpc.16.00465
At4g12590_R:	TCGAGGTAGTGCCCATTCGTGCT	Control primers for qPCR in seeds	From Saez-Aguayo et al. (2016). Plant Cell 10.1105/tpc.16.00465
ACTIN2/7 3UTR_F	GTATCGGGTGACAATGCAGCTATTA	ICE1 ChIP	From Adams et al., 2015 PLOS ONE,10 (12): e0143943, doi:10.1371/journal.pone.0143943
ACTIN2/7 3UTR_R	TGCTGGAGTAAAACATAAGCCACTC	ICE1 ChIP	From Adams et al., 2015 PLOS ONE,10 (12): e0143943, doi:10.1371/journal.pone.0143943
CBF3F	TGTCTCTGGTAATGCCACGTA	ICE1 ChIP	This publication
CBF3R	TCTCTGGACACATGGCAGAT	ICE1 ChIP	This publication
ABI3p1F	CGGTTGTTGACTCAATTGATACG	ICE1 ChIP	This publication
ABI3p1R	ACGATGGTGATGAATATGTGAGG	ICE1 ChIP	This publication
ABI3p2F	CGTGTACGTTTAGGTGGCATG	ICE1 ChIP	This publication
ABI3p2R	GTGATGAATATGTGAGGTTGGGG	ICE1 ChIP	This publication
ABI3p3F	CAACCTCACATATTCATCACCATCG	ICE1 ChIP	This publication
ABI3p3R	CGTCGGTTAGGATTTCCCCAA	ICE1 ChIP	This publication
ABI3p4F	AAAATCCGTGTCTGCCTCTTCC	ICE1 ChIP	This publication
ABI3p4R	CAAAAGTAAGTTTCCTCGGTCGG	ICE1 ChIP	This publication
ABI3p5F	CTCCTTTTCCTTCTGCTGAGG	ICE1 ChIP	This publication
ABI3p5R	TGGCGGTAAGTGTAATTTTGGG	ICE1 ChIP	This publication
ABI5p1F	TCCTTATGCAGTGAATAGTCCACG	ICE1 ChIP	This publication
ABI5p1R	AAAACATGATTCCGAACTTCCATTGG	ICE1 ChIP	This publication
ABI5p2F	CATTTGTGTAGCCGAAGTCACAC	ICE1 ChIP	This publication
ABI5p2R	GCACGTGTCTCTCTTCTGTTTC	ICE1 ChIP	This publication
ABI5p3F	AAACAGAAGAGAGACACGTGCA	ICE1 ChIP	This publication
ABI5p3R	AGGCCCATGATCAGAGACAAAG	ICE1 ChIP	This publication
ABI5p4F	CGATGTGGACCGTTCTTCTTTA	ICE1 ChIP	This publication
ABI5p4R	TGGTAAAGTGGAGTTTAAATGACGT	ICE1 ChIP	This publication

## Sheet: Sheet2
Gene Name		At Number
ABA2	(	AT1G52340	),		ABA2 (AT1G52340),
ABI3	(	AT3G24650	),		ABI3 (AT3G24650),
ABI4	(	AT2G40220	),		ABI4 (AT2G40220),
ABI5	(	AT2G36270	),		ABI5 (AT2G36270),
AT2G23230	(	AT2G23230	),		AT2G23230 (AT2G23230),
CYP707A1	(	AT4G19230	),		CYP707A1 (AT4G19230),
CYP707A2	(	AT2G29090	),		CYP707A2 (AT2G29090),
DOG1	(	AT5G45830	),		DOG1 (AT5G45830),
ICE1	(	AT3G26744	),		ICE1 (AT3G26744),
MYB118	(	AT3G27785	),		MYB118 (AT3G27785),
NCED6	(	AT3G24220	),		NCED6 (AT3G24220),
NCED9	(	AT1G78390	),		NCED9 (AT1G78390),
ZOU	(	AT1G49770	),		ZOU (AT1G49770),
